# Supplementary material for: Murine Leukemias with Retroviral Insertions at Lmo2 Are Predictive of the Leukemias Induced in SCID-X1 Patients Following Retroviral Gene Therapy
Source: PLoS Genet. 2009 May 22;5(5):e1000491. doi: 10.1371/journal.pgen.1000491 (PMC2679194; doi:10.1371/journal.pgen.1000491)
Supplement: Table S1 — This table shows a list of genes that are common to mouse and human leukemias. (0.02 MB XLS) [file pgen.1000491.s006.xls]

## Sheet: mouse_homologene_census_mod
Suppl Table: Genes Found in Mouse Leukemia (RTCGD) and Human Cancer Gene Census (Sanger Center)
Mouse Gene	Description	Somatic Mutation in Human Cancer	Mouse Tumor ID	Molecular Function	Biological Process
Bmi1	B lymphoma Mo-MLV insertion region (mouse)	Gene therapy vector insertion	98-031	Zinc finger transcription factor	mRNA transcription regulation;Developmental processes
Ccnd1	cyclin D1	CLL(chronic lymphatic leukemia),B-ALL(B-cell acute lymphocytic leukaemia),breast	7107	Kinase activator	Cell cycle control;Mitosis;Cell proliferation and differentiation
Ccnd2	cyclin D2	Gene therapy vector insertion	CIS in RTCGD	Kinase activator	Cell cycle control;Mitosis;Cell proliferation and differentiation
Ccnd3	cyclin D3	MM(multiple myeloma)	3095	Kinase activator	Cell cycle control;Mitosis;Cell proliferation and differentiation
Fgfr3	fibroblast growth factor receptor 3 (achondroplasia, thanatophoric dwarfism)	bladder,MM,T-cell lymphoma	7107	Tyrosine protein kinase receptor;Protein kinase	Protein phosphorylation;Receptor protein tyrosine kinase signaling pathway;Neurogenesis;Cell proliferation and differentiation;Other oncogenesis
Fli1	Friend leukemia virus integration 1	Ewing sarcoma	86-277	Other signaling molecule;Other transcription factor	mRNA transcription regulation;Signal transduction;Developmental processes;Cell proliferation and differentiation;Oncogenesis
Lmo2	LIM domain only 2 (rhombotin-like 1)	T-ALL	3095, 98-031, 7105, 7107, 86-277	Other transcription factor	mRNA transcription;T-cell mediated immunity;Oncogene
Mycn	v-myc myelocytomatosis viral related oncogene, neuroblastoma derived (avian)	neuroblastoma	7105	Basic helix-loop-helix transcription factor;Nucleic acid binding	mRNA transcription regulation;MAPKKK cascade;Induction of apoptosis;Cell cycle control;Oncogene
Notch1	Notch homolog 1, translocation-associated (Drosophila)	somatic mutations in gene therapy induced T-ALLs	98-031, 7065	Membrane-bound signaling molecule;Defense/immunity protein	Cell adhesion-mediated signaling;Immunity and defense;Neurogenesis;Cell proliferation and differentiation;Cell motility
Nras	neuroblastoma RAS viral (v-ras) oncogene homolog	melanoma,MM,AML(acute myelogenous leukemia),thyroid	98-031	Small GTPase	MAPKKK cascade;Cell proliferation and differentiation;Oncogene
Rap1gds1	RAP1, GTP-GDP dissociation stimulator 1	T-ALL(T-cell acute lymphoblastic leukemia)	98-031
Tcfe2a	transcription factor E2a (E2A immunoglobulin enhancer binding factors E12/E47)	pre B-ALL(pre-B-cell acute lymphoblastic leukaemia)	7105	Basic helix-loop-helix transcription factor;Nucleic acid binding	mRNA transcription regulation;Neurogenesis;Cell proliferation and differentiation
Tcf12	transcription factor 12 (HTF4, helix-loop-helix transcription factors 4)	extraskeletal myxoid chondrosarcoma	3095	Basic helix-loop-helix transcription factor;Nucleic acid binding	mRNA transcription regulation
Prdm16	PR domain containing 16	MDS(myelodysplastic syndrome),AML	7105,7107	KRAB box transcription factor	mRNA transcription
