# Supplementary material for: Murine Leukemias with Retroviral Insertions at Lmo2 Are Predictive of the Leukemias Induced in SCID-X1 Patients Following Retroviral Gene Therapy
Source: PLoS Genet. 2009 May 22;5(5):e1000491. doi: 10.1371/journal.pgen.1000491 (PMC2679194; doi:10.1371/journal.pgen.1000491)
Supplement: Dataset S1 — This is a more comprehensive version of Table 1 which shows common insertion sites as well those insertions that are not CIS in the Retroviral Tagged Cancer Gene Database. If the gene has been implicated in human or mouse cancer, then the associated pathology is shown based on Sanger's Cancer Gene Census. Number of clones and frequency indicates how often an insertion appeared after shotgun cloning. It is calculated as the total identical clones divided by all informative clones found per tumor. Higher frequency indicates higher enrichment in the tumor genomic DNA. (0.04 MB XLS) [file pgen.1000491.s008.xls]

## Sheet: Sheet1
Tumor	Gene symbol	Protein function	CIS	Cancer predisposition	Location	Distance	Dir	No. clones	Freq. (%)
Tumor 3095
	Lmo2	Transcriptional regulator	Y	T-ALL (H, M)	5 prime	36.35kb	inv	10	27
	Ccnd3	Cell cycle regulator	Y	MM (H)	5 prime	57.392kb	inv	2	5.4
	Mef2c	Transcription factor	Y	AML (M)	intron 2	not disrupt CDS	same	2	5.4
	St3gal6	Glycosyltransferase	Y		intron 2	not disrupt CDS	inv	1	2.7
	Tcf12	Transcription factor	Y	Mixoid chondrosarcoma (H)	intron 5	disrupt CDS	same	7	18.9
	Bag1	Apoptosis regulator	N		exon 1	disrupt CDS	same		IPCR
	Bard1	BRCA1-interacting	N	Breast (H)	intron 1	disrupt CDS	same	1	2.7
	Dusp22	Protein phosphatase	N		intron 3	disrupt CDS	inv	3	8.1
	Dnpep	Aminopeptidase	N		5 prime	0.698 kb	inv	1	2.7
	Gpr56	G-protein coupled receptor	N		intron 1	not disrupt CDS	same	7	18.9
	Robo2	Adhesion receptors	N		3 prime	51.627 kb	inv	1	2.7
	Tec	Tyrosine kinase	N		intron 1	not disrupt CDS	inv	1	2.7
	Traf3ip3	Signal transduction	N		intron 8	disrupt CDS	same	1	2.7
Tumor 98-031
	Lmo2	Transcription factor	Y	T-ALL (H)	5 prime	69.237kb	inv	33	42.3
	Il2rg	Cytokine receptor	Y	T-ALL (H)	5 prime	6.244kb	same	1	1.3
	B3gntl1	Glycosyltransferase	Y		5 prime	0.739kb	same	10	12.8
	Mef2c	Transcription factor	Y	AML (M)	intron 2	not disrupt CDS	same		IPCR
	Bmi1	Transcription factor	Y		5 prime	67.614kb	inv	1	1.3
	Rap1gds1	G-protein regulator	Y	T-ALL (H)	intron 2	disrupt CDS	inv	3	3.8
	Sox4	Transcription factor	Y	AML (M)	exon 1	not disrupt CDS	same	1	1.3
	0610012D17Rik	unknown	N		5 prime	19.035 kb	same	15	19.2
	Dmbt1	Scavenger receptor	N	Brain (H)	3 prime	77.10 kb	same	1	1.3
	Lat2	Adaptor for signal transduction	N		intron 1	not disrupt CDS	inv	7	9
	Lphn3	G-protein coupled receptor	N		3 prime	336 kb	same	1	1.3
	Nras	GTPase	N	Various (H)	intron 1	not disrupt CDS	same	1	1.3
	Sp2	Transcription factor	N		3 prime	2.91 kb	inv	3	3.8
	Stau1	RNA binding protein	N		intron 1	not disrupt CDS	inv	1	1.3
Tumor 7105
	Lmo2	Transcriptional regulator	Y	T-ALL (H, M)	5 prime	68.071kb	inv	6	19.3
	B3gntl1	Glycosyltransferase	Y		5 prime	13.488kb	same	7	22.6
	Me3	Malic enzyme	Y		intron 7	disrupt CDS	inv	3	9.7
	Mef2c	Transcription factor	Y	AML (M)	intron 2	not disrupt CDS	same	18	36.7
	Nmyc	Transcription factor	Y	Neuroblastoma, leukemia (H, M)	3 prime	815 kb	same	1	3.2
	Pou2f2	Trascription factor	Y		intron 1	disrupt CDS	inv		IPCR
	Prdm16	Transcriptional regulator	Y	MDS, AML (H)	intron 1	disrupt CDS	same	1	3.2
	Sox4	Transcription factor	Y	AML (M)	exon 1	not disrupt CDS	same		IPCR
	Tcfe2a	Transcription factor	Y	B-ALL (H, M)	5 prime	2.717kb	inv		IPCR
	4930432O21Rik	Transcription factor	N		intron 1	not disrupt CDS	same		IPCR
	Asb17	Adaptor for signal transduction	N		5 prime	36.444 kb	inv	1	3.2
	AU016693	unknown	N		5 prime	44.84 kb	inv	1	3.2
	Brms1l	unknown	N		intron 4	disrupt CDS	inv	1	3.2
	Ccnb3	Cell cycle regulator	N		5 prime	6.522 kb	inv	1	3.2
	Cdkal1	CDK5-associated	N		intron 15	disrupt CDS	inv		IPCR
	Clec12a	Lectin	N		intron 4	disrupt CDS	inv	1	3.2
	Cnbp2	DNA binding protein	N		5 prime	8.597 kb	inv	1	3.2
	D6Wsu176e	Cytokine	N		5 prime	102.638 kb	same		IPCR
	Foxn1	Transcription factor	N		intron 1	not disrupt CDS	inv		IPCR
	Gpt2	Aminotransferase	N		intron 8	disrupt CDS	inv		IPCR
	H2-Ab1	Histocompatibility	N		5 prime	0.692 kb	same	1	3.2
	Mcoln1	Channel protein	N		intron 1	disrupt CDS	inv	1	3.2
	Pdgfra	Growth factor receptor	N	GIST (H)	intron 1	not disrupt CDS	inv		IPCR
	Rab20	Ras related GTPase	N		intron 1	disrupt CDS	inv		IPCR
	Stam2	Adaptor for signal transduction	N		3 prime	64.713 kb	inv	1	3.2
	Ticam1	Adaptor for signal transduction	N		3 prime	1.261 kb	inv	3	3.2
	Vdac1	Channel protein	N		5 prime	32.811 kb	same	1	3.2
Tumor 7107
	Lmo2	Transcriptional regulator	Y	T-ALL (H, M)	5 prime	68.387kb	inv	2	5.3
	Il2rg	Cytokine receptor	Y	T-ALL (H)	5 prime	6.396kb	inv	2	5.3
	Il2rg	Cytokine receptor	Y	T-ALL (H)	5 prime	6.759kb	inv	2	5.3
	Irs2	Adaptor for signal transduction	Y	Colon cancer (H)	intron 1	disrupt CDS	same	1	2.6
	Irs2	Adaptor for signal transduction	Y	Colon cancer (H)	intron 1	disrupt CDS	same	1	2.6
	Mef2c	Transcription factor	Y	AML (M)	5 prime	389.868 kb	inv	1	2.6
	Ccnd1	Cell cycle regulator	Y	CLL, B-NHL, breast (H)	5 prime	110.927kb	inv	2	5.3
	Fgfr3	Growth factor receptor	Y	MM, bladder (H)	3 prime	8.94kb	inv	7	18.4
	Laptm5	Lysosomal protein	Y	MM (H)	intron 1	disrupt CDS	inv		IPCR
	Prdm16	Transcriptional regulator	Y	MDS, AML (H, M)	intron 1	disrupt CDS	same	12	31.6
	Rere	Transcriptional regulator	Y		N/D	N/D			IPCR
	2610042L04Rik	unknown	N		3 prime	120.972 kb	same	1	2.6
	5830484A20Rik	Nuclear protein	N		intron 1	not disrupt CDS	inv		IPCR
	Cbx1	Transcriptional regulator	N		5 prime	2.907 kb	same	1	2.6
	Cd47	Integrin associated	N		5 prime	6.823kb	same	2	5.3
	Col4a1	Collagen	N		3 prime	273.595 kb	same	1	2.6
	Lmo7	LIM-domain containing	N		5 prime	7.469 kb	same	1	2.6
	Pacsin2	Protein kinase substrate	N		5 prime	30.173kb	same		IPCR
	Prkca	Protein kinase	N		intron 2	disrupt CDS	same	1	2.6
	Rps6ka4	Protein kinase	N		5 prime	18.534 kb	same	1	2.6
	Thoc4	Transcriptional regulator	N		exon 1	disrupt CDS	same		IPCR
Tumor 86-277
	Lmo2	Transcription factor	Y	T-ALL (H, M)	5 prime	0.955kb	inv	28	75.7
	Fli1	Transcription factor	Y	Ewing sarcoma (H), AML (M)	intron 1	disrupt CDS	same	1	2.7
	Fnbp4	Cytoskeletal protein	Y		5 prime	0.443kb	inv	1	2.7
	Sox4	Transcription factor	Y	AML (M)	5 prime	38.481kb	inv	1	2.7
	5330421F07Rik	unknown	N		3 prime	43.753 kb	same	1	2.7
	Arsg	Arylsulfatase	N		5 prime	3.734 kb	inv	1	2.7
	Bmper	BMP regulation	N		intron 7	disrupt CDS	inv	1	2.7
	D17H6S56E-5	Viral envelope	N		exon 1	not disrupt CDS	same	1	2.7
	Gas1	Growth arrest	N		3 prime	46.201 kb	inv	1	2.7
	Tcf4	Transcription factor	N		exon 15	disrupt CDS	same	1	2.7
